# Supplementary material for: Material Extrusion Filament Width and Height Prediction via Design of Experiment and Machine Learning
Source: Micromachines (Basel). 2023 Nov 12;14(11):2091. doi: 10.3390/mi14112091 (PMC10673448; doi:10.3390/mi14112091)
Supplement: Supplementary file 1 [file micromachines-14-02091-s001.zip]

Archive with 1 entries (1 files):
- micromachines-2682361-supplementary.pdf
